# Supplementary material for: Psychiatric disorders associated with fluoroquinolones: a pharmacovigilance analysis of the FDA adverse event reporting system database
Source: Front Pharmacol. 2024 Oct 14;15:1435923. doi: 10.3389/fphar.2024.1435923 (PMC11513374; doi:10.3389/fphar.2024.1435923)
Supplement: Supplementary file 1 [file Table2.XLSX]

## Sheet: Sheet1
SMQs	PTs	IC(IC025)
		Ciprofloxacin	Moxifloxacin	Levofloxacin
Depression(excl suicideand self injury)	Depression	0.95 (-0.72)	-0.14 (-1.81)	0.79 (-0.88)
	Feeling Of Despair	1.18 (-0.49)	1 (-0.67)	1.08 (-0.59)
	Middle Insomnia	0.78 (-0.89)	0.93 (-0.74)	1 (-0.66)
Suicide/self-injury	Depression Suicidal	1.48 (-0.18)	0.77 (-0.89)	0.29 (-1.38)
	Self-Injurious Ideation	1.16 (-0.5)	-0.03 (-1.7)	-0.78 (-2.44)
	Suicidal Behaviour	0.79 (-0.88)	-2.1 (-3.76)	0.29 (-1.37)
	Suicidal Ideation	1.04 (-0.63)	0.03 (-1.63)	0.25 (-1.41)
Hostility/aggression	Violence-Related Symptom	1.57 (-0.09)	0.28 (-1.39)	-0.21 (-1.88)
Psychosis and psychotic disorders	Delusion	0.22 (-1.45)	0.48 (-1.19)	0.66 (-1.01)
	Hallucination	1.1 (-0.57)	1.77 (0.1)	1.42 (-0.24)
	Hallucination, Auditory	0.11 (-1.56)	0.56 (-1.11)	0.6 (-1.06)
	Hallucination, Visual	0.74 (-0.93)	1.62 (-0.04)	1.76 (0.09)
	Paranoia	1.42 (-0.25)	1.26 (-0.4)	1.37 (-0.3)
Noninfectious encephalopathy/delirium	Delirium	0.64 (-1.03)	2.79 (1.12)	1.85 (0.18)
