# Supplementary material for: Psychiatric disorders associated with fluoroquinolones: a pharmacovigilance analysis of the FDA adverse event reporting system database
Source: Front Pharmacol. 2024 Oct 14;15:1435923. doi: 10.3389/fphar.2024.1435923 (PMC11513374; doi:10.3389/fphar.2024.1435923)
Supplement: Supplementary file 3 [file Table3.XLSX]

## Sheet: Sheet1
SMQs	Drug name	IC(IC025)
Depression (excl suicide and self injury)	Ciprofloxacin	0.94 (-0.73)
	Moxifloxacin	-0.01 (-1.67)
	Levofloxacin	0.81 (-0.86)
	Total	0.77 (-0.9)
Suicide/self-injury	Ciprofloxacin	1.05 (-0.61)
	Moxifloxacin	0.02 (-1.65)
	Levofloxacin	0.23 (-1.44)
	Total	0.66 (-1.01)
Psychosis and psychotic disorders	Ciprofloxacin	0.94 (-0.73)
	Moxifloxacin	1.49 (-0.18)
	Levofloxacin	1.33 (-0.33)
	Total	1.19 (-0.48)
Noninfectious encephalopathy/delirium	Ciprofloxacin	0.64 (-1.03)
	Moxifloxacin	2.79 (1.12)
	Levofloxacin	1.85 (0.18)
	Total	1.67 (0)
